# Supplementary material for: Enhanced TfR1 Recognition of Myocardial Injury after Acute Myocardial Infarction with Cardiac Fibrosis via Pre-Degrading Excess Fibrotic Collagen
Source: Biology (Basel). 2024 Mar 25;13(4):213. doi: 10.3390/biology13040213 (PMC11048469; doi:10.3390/biology13040213)
Supplement: Supplementary file 1 [file biology-13-00213-s001.zip]

Archive with 3 entries (3 files):
- .DS_Store
- Data.xlsx
- Supplementary Materials 0318.pdf
