# Supplementary material for: Enhanced TfR1 Recognition of Myocardial Injury after Acute Myocardial Infarction with Cardiac Fibrosis via Pre-Degrading Excess Fibrotic Collagen
Source: Biology (Basel). 2024 Mar 25;13(4):213. doi: 10.3390/biology13040213 (PMC11048469; doi:10.3390/biology13040213)
Supplement: Supplementary file 1 [file biology-13-00213-s001.zip › Data.xlsx]

## Sheet: Figure 1 F
Concentration of ICG (µg/mL)	NIR fluorscence signal(A.U.)
5	17800000
10	29900000
15	35600000
20	44200000
25	49900000

## Sheet: Figure 1 G
0	10	20	30	40	50	60	70	80
0.994725	0.962384	0.95623	0.967287	0.963619	0.948938	0.920961	0.933383	0.968538
1.01436	0.998922	0.939338	0.932826	0.95509	0.919456	0.949516	0.967277	0.968848
0.971017	0.959985	0.986798	0.989039	0.953721	0.928058	0.956291	0.952828	0.912207
0.972155	0.950346	0.955904	0.941473	0.943513	0.9185	0.908072	0.927405	0.930141
0.979422	0.971555	0.956143	0.966198	0.972534	0.960829	0.923299	0.968795	0.930784
1.00674	0.976682	1.00637	0.959433	0.947162	0.939929	0.930808	0.933082	0.94193

## Sheet: Figure 2 C
Sham+CI	MI+CON	MI+CI	MI+HSA-C+CI
2.32666	3.45593	3.79864	4.94338
2.48126	3.24408	4.46215	4.77549
2.02737	3.17194	4.37812	5.54209

## Sheet: Figure S1
MI	Sham
1.07912	0.590792
0.941179	0.526186
0.889188	0.553377

## Sheet: Figure S4B
Sham+CON	Sham+CI
2.42066	2.32666
2.57494	2.48126
2.43673	2.02737
